# Supplementary material for: Lacrimal Sac and Nasolacrimal Duct Tumors Mimicking Chronic Inflammation: A Systematic Review
Source: Medicina (Kaunas). 2026 Jan 10;62(1):142. doi: 10.3390/medicina62010142 (PMC12843132; doi:10.3390/medicina62010142)
Supplement: Supplementary file 1 [file medicina-62-00142-s001.zip]

Archive with 1 entries (1 files):
- medicina-4057044-supplementary.pdf
